# Supplementary material for: Local Forms of Vigna unguiculata—Response to Osmotic Stress at Vegetative Growth Stage
Source: Int J Mol Sci. 2025 Aug 28;26(17):8352. doi: 10.3390/ijms26178352 (PMC12429160; doi:10.3390/ijms26178352)
Supplement: Supplementary file 1 [file ijms-26-08352-s001.zip]

Archive with 1 entries (1 files):
- ijms-3771054-supplementary.pdf
